# Supplementary material for: Analyzing Cooking Efficiency of Gradoli Purgatory Beans: Effects of Dehulling, Malting, and Monovalent Carbonates
Source: Foods. 2024 Aug 9;13(16):2505. doi: 10.3390/foods13162505 (PMC11354054; doi:10.3390/foods13162505)
Supplement: Supplementary file 1 [file foods-13-02505-s001.zip]

Archive with 1 entries (1 files):
- foods-3132806-supplementary.pdf
